# Supplementary material for: Effects of Low Temperature, Nitrogen Starvation and Their Combination on the Photosynthesis and Metabolites of Thermosynechococcus E542: A Comparison Study
Source: Plants (Basel). 2021 Oct 4;10(10):2101. doi: 10.3390/plants10102101 (PMC8537721; doi:10.3390/plants10102101)
Supplement: Supplementary file 1 [file plants-10-02101-s001.zip]

Archive with 1 entries (1 files):
- plants-1394522-supplementary.pdf
